# Supplementary material for: ﻿An integrative approach to species delimitation sinks three Chinese limestone karst Elatostema (Urticaceae) species
Source: PhytoKeys. 2023 Dec 6;236:83–96. doi: 10.3897/phytokeys.236.114837 (PMC10719941; doi:10.3897/phytokeys.236.114837)
Supplement: XML Treatment for Elatostema coriaceifolium [file phytokeys.236.114837-treatment1.xml]

<!DOCTYPE tp:taxon-treatment
  PUBLIC "-//TaxonX//DTD Taxonomic Treatment Publishing DTD v0 20100105//EN" "tax-treatment-NSO.dtd">
<tp:taxon-treatment xmlns:tp="http://www.plazi.org/taxpub"><tp:treatment-meta><kwd-group><label>Taxon classification</label><kwd>
                <named-content content-type="kingdom">Plantae</named-content>
              </kwd><kwd>
                <named-content content-type="order">Rosales</named-content>
              </kwd><kwd>
                <named-content content-type="family">Urticaceae</named-content>
              </kwd></kwd-group><mixed-citation publication-type="journal"><person-group><name><surname>Xin</surname><given-names>Zi-Bing</given-names></name><name><surname>Monro</surname><given-names>Alexandre K.</given-names></name><name><surname>Wang</surname><given-names>Ren-Fen</given-names></name><name><surname>Fu</surname><given-names>Long-Fei</given-names></name></person-group><article-title>﻿An integrative approach to species delimitation sinks three Chinese limestone karst <italic><tp:taxon-name><tp:taxon-name-part taxon-name-part-type="genus" reg="Elatostema">Elatostema</tp:taxon-name-part></tp:taxon-name></italic> (<tp:taxon-name><tp:taxon-name-part taxon-name-part-type="family">Urticaceae</tp:taxon-name-part></tp:taxon-name>) species</article-title><source>PhytoKeys</source><day>06</day><month>12</month><year>2023</year><volume>236</volume><fpage>83</fpage><lpage>96</lpage><pub-id pub-id-type="doi">10.3897/phytokeys.236.114837</pub-id></mixed-citation></tp:treatment-meta><tp:nomenclature><label>﻿</label><tp:taxon-name>
              <object-id xmlns:xlink="http://www.w3.org/1999/xlink" content-type="arpha" xlink:type="simple">02728CB7-5052-52FC-8B18-0967E0930514</object-id>
              <tp:taxon-name-part taxon-name-part-type="genus" reg="Elatostema">Elatostema</tp:taxon-name-part>
              <tp:taxon-name-part taxon-name-part-type="species" reg="coriaceifolium">coriaceifolium</tp:taxon-name-part>
            </tp:taxon-name><tp:taxon-authority>W.T.Wang, Acta Phytotax. Sin. 31(2): 170. 1993.</tp:taxon-authority><tp:nomenclature-citation-list><tp:nomenclature-citation><tp:taxon-name>
                  <tp:taxon-name-part taxon-name-part-type="status">=</tp:taxon-name-part>
                  <tp:taxon-name-part taxon-name-part-type="genus" reg="Elatostema">Elatostema</tp:taxon-name-part>
                  <tp:taxon-name-part taxon-name-part-type="species" reg="conduplicatum">conduplicatum</tp:taxon-name-part>
                </tp:taxon-name><comment> W.T.Wang, Guihaia 30(1): 3. 2010. Syn. nov. Type: China. Guangxi: Donglan County, Bala, <italic>Y.M. Shui &amp; W.H. Chen B2004-171A</italic> (holotype: PE [PE01842427!]; isotype: KUN!). </comment></tp:nomenclature-citation></tp:nomenclature-citation-list></tp:nomenclature><tp:treatment-sec sec-type="material" id="SECID0EASBG"><title>Type.</title><p>China. Guizhou: Libo, Wengangmogan, 29 April 1984, <italic>Q.H. Chen et al. 2289</italic> (holotype: HGAS).</p></tp:treatment-sec><tp:treatment-sec sec-type="description" id="SECID0EISBG"><title>Description.</title><p><bold><italic>Perennial herb</italic>.</bold> Stems 140–185(–270) × 1.0–1.5 mm, erect, simple, fasciculate, furfuraceous, glabrous; stipules 2, triangular or narrowly ovate, 0.8–1.8 × 0.4–1.0 mm, without cystoliths. Leaves sessile or shortly petiolate, glabrous; laminae 12–24(–40) × 8–11(–14) mm, obliquely elliptic or rhombic-elliptic, chartaceous or thinly coriaceous, semitriplinerve; cystoliths densely scattered; base asymmetrical, broader-half auriculate, narrower-half cuneate; margin denticulate; apex acute. Staminate inflorescences solitary, capitate; sessile; receptacle inconspicuous, subtended by marginal bracts; the bracts 6, unequal, outer 2 bracts major, broadly ovate, conduplicate, 4–4.5 × ca. 3 mm, abaxial surface with 1 longitudinal rib, ribbed extending apically as a corniculate protuberance, inner 4 bracts minor, oval, ca. 3 × 2–2.8 mm, abaxial surface with 1 longitudinal rib, ribbed extending apically as a corniculate protuberance, glabrous; staminate flowers pedicellate; bracteoles 2 per flower, subequal, ca. 2.4 × 1.0 mm, linear-cymbiform, subapical appendage, corniculate, shortly ciliate; tepals 5, broadly ovate, subapical appendage 0.8–1.1 mm, corniculate, pubescent. Pistillate inflorescence solitary, capitate; peduncle ca. 1 mm, glabrous; receptacle broadly rectangular, 3–3.5 mm, glabrous, subtended by marginal bracts, the bracts ca. 20, unequal, outer 6 bracts major, triangular or broadly ovate, ca. 1.1 × 0.4–2 mm, subapical appendage, inner bracts minor, narrowly triangular or linear, sparsely ciliate or glabrous; pistillate flowers pedicellate; bracteoles 2 per flower, equal, 0.9–1.5 × 0.1–0.4 mm, linear, ciliate or glabrous; achenes ca. 0.8 mm, narrowly ellipsoidal, ca. 6–8-ribbed.</p></tp:treatment-sec><tp:treatment-sec sec-type="distribution" id="SECID0ETSBG"><title>Distribution.</title><p>This species is endemic to China (Guangxi, Guizhou).</p></tp:treatment-sec></tp:taxon-treatment>
