# Supplementary material for: ﻿An integrative approach to species delimitation sinks three Chinese limestone karst Elatostema (Urticaceae) species
Source: PhytoKeys. 2023 Dec 6;236:83–96. doi: 10.3897/phytokeys.236.114837 (PMC10719941; doi:10.3897/phytokeys.236.114837)
Supplement: XML Treatment for Elatostema oblongifolium [file phytokeys.236.114837-treatment2.xml]

<!DOCTYPE tp:taxon-treatment
  PUBLIC "-//TaxonX//DTD Taxonomic Treatment Publishing DTD v0 20100105//EN" "tax-treatment-NSO.dtd">
<tp:taxon-treatment xmlns:tp="http://www.plazi.org/taxpub"><tp:treatment-meta><kwd-group><label>Taxon classification</label><kwd>
                <named-content content-type="kingdom">Plantae</named-content>
              </kwd><kwd>
                <named-content content-type="order">Rosales</named-content>
              </kwd><kwd>
                <named-content content-type="family">Urticaceae</named-content>
              </kwd></kwd-group><mixed-citation publication-type="journal"><person-group><name><surname>Xin</surname><given-names>Zi-Bing</given-names></name><name><surname>Monro</surname><given-names>Alexandre K.</given-names></name><name><surname>Wang</surname><given-names>Ren-Fen</given-names></name><name><surname>Fu</surname><given-names>Long-Fei</given-names></name></person-group><article-title>﻿An integrative approach to species delimitation sinks three Chinese limestone karst <italic><tp:taxon-name><tp:taxon-name-part taxon-name-part-type="genus" reg="Elatostema">Elatostema</tp:taxon-name-part></tp:taxon-name></italic> (<tp:taxon-name><tp:taxon-name-part taxon-name-part-type="family">Urticaceae</tp:taxon-name-part></tp:taxon-name>) species</article-title><source>PhytoKeys</source><day>06</day><month>12</month><year>2023</year><volume>236</volume><fpage>83</fpage><lpage>96</lpage><pub-id pub-id-type="doi">10.3897/phytokeys.236.114837</pub-id></mixed-citation></tp:treatment-meta><tp:nomenclature><label>﻿</label><tp:taxon-name>
              <object-id xmlns:xlink="http://www.w3.org/1999/xlink" content-type="arpha" xlink:type="simple">974A881E-77C6-54BE-9490-E5F6DEA61D00</object-id>
              <tp:taxon-name-part taxon-name-part-type="genus" reg="Elatostema">Elatostema</tp:taxon-name-part>
              <tp:taxon-name-part taxon-name-part-type="species" reg="oblongifolium">oblongifolium</tp:taxon-name-part>
            </tp:taxon-name><tp:taxon-authority>Fu ex W.T.Wang, Bull. Bot. Lab. N. E. Forest. Inst., Harbin 7: 26. 1980.</tp:taxon-authority><tp:nomenclature-citation-list><tp:nomenclature-citation><tp:taxon-name>
                  <tp:taxon-name-part taxon-name-part-type="status">≡</tp:taxon-name-part>
                  <tp:taxon-name-part taxon-name-part-type="genus" reg="Pellionia">Pellionia</tp:taxon-name-part>
                  <tp:taxon-name-part taxon-name-part-type="species" reg="bodinieri">bodinieri</tp:taxon-name-part>
                </tp:taxon-name><comment> H. Lév., Repert. Spec. Nov. Regni Veg. 11: 551. 1913. </comment></tp:nomenclature-citation><tp:nomenclature-citation><tp:taxon-name>
                  <tp:taxon-name-part taxon-name-part-type="status">≡</tp:taxon-name-part>
                  <tp:taxon-name-part taxon-name-part-type="genus" reg="Elatostema">Elatostema</tp:taxon-name-part>
                  <tp:taxon-name-part taxon-name-part-type="species" reg="bodinieri">bodinieri</tp:taxon-name-part>
                </tp:taxon-name><comment> (H.Lév.) Hand.-Mazz., Symb. Sin. Pt. 7: 144. 1929, nom. illeg., non H.Lév. 1913. Type: China. Guizhou: Gan-pin, 29 April 1897, <italic>Bodinier 1547</italic> (syntype E); Ou-la-gay, 9 April 1898, <italic>Seguin s.n.</italic> (syntype: E). </comment></tp:nomenclature-citation><tp:nomenclature-citation><tp:taxon-name>
                  <tp:taxon-name-part taxon-name-part-type="status">=</tp:taxon-name-part>
                  <tp:taxon-name-part taxon-name-part-type="genus" reg="Elatostema">Elatostema</tp:taxon-name-part>
                  <tp:taxon-name-part taxon-name-part-type="species" reg="schizocephalum">schizocephalum</tp:taxon-name-part>
                </tp:taxon-name><comment> W.T.Wang, Bull. Bot. Lab. N. E. Forest. Inst., Harbin 7: 82. 1980. Type: China. Hunan: Yizhang, 22 January 1942, <italic>S.Q. Chen 73</italic> (holotype: PE [PE00023194!]). = <tp:taxon-name><tp:taxon-name-part taxon-name-part-type="genus" reg="Elatostema">Elatostema</tp:taxon-name-part><tp:taxon-name-part taxon-name-part-type="species" reg="multicanaliculatum">multicanaliculatum</tp:taxon-name-part></tp:taxon-name> B.L.Shih &amp; Yuen P. Yang, Bot. Bull. Acad. Sin. 36: 268. 1995. Type: China. Taiwan: Taoyuan Co., Mt. Lala, 23 October 1994, <italic>B.L. Shih 3226</italic> (isotypes: HAST, TAI!, TAIF). </comment></tp:nomenclature-citation><tp:nomenclature-citation><tp:taxon-name>
                  <tp:taxon-name-part taxon-name-part-type="status">=</tp:taxon-name-part>
                  <tp:taxon-name-part taxon-name-part-type="genus" reg="Elatostema">Elatostema</tp:taxon-name-part>
                  <tp:taxon-name-part taxon-name-part-type="species" reg="scaposum">scaposum</tp:taxon-name-part>
                </tp:taxon-name><comment> Q. Lin &amp; L.D. Duan, Nordic J. Bot. 29: 420. 2011. Syn. nov. Type: China. Guizhou: Libo County, Jialiang Baibidong, alt. 800 m, 26 October 2003, <italic>Q. Lin &amp; L.D. Duan 1023</italic> (holotype: PE [PE01863021!]; isotypes E!, GH, HUH [HUH A00293663!], K, L, NY, PE [PE01863023!, PE01863023!], TUS, US, WU). </comment></tp:nomenclature-citation></tp:nomenclature-citation-list></tp:nomenclature><tp:treatment-sec sec-type="description" id="SECID0EFWBG"><title>Description.</title><p><bold><italic>Perennial herb</italic>.</bold> Stems 20–90 × 0.5–12 mm, ascending or erect, branched or simple, with 5 or more longitudinal canals, glabrous; stipules 2, narrowly triangular to subulate or narrowly lanceolate, 2.5–12 × 0.2–2.0 mm, glabrous. Leaves sessile or short petiolate; laminae 50–220 × 14–50(–80) mm, obliquely oblong or elliptic, chartaceous, pinnately nerved; cystoliths densely scattered; base asymmetrical, broader-half rounded to cordate, narrower-half cuneate; margin serrulate to coarsely serrate; apex acuminate or long acuminate. Staminate inflorescences borne on modified or unmodified stems, solitary, cymiferous, shortly pedunculate, subglabrous; bracts membranous, ovate, lanceolate or linear, 2–12 mm, glabrous; staminate flowers pedicellate, glabrous; tepals 5, narrowly elliptic, ca. 2 mm, subapical appendage, shortly corniculate. Pistillate inflorescence paired, capitate; peduncle ca. 3 mm, glabrous; receptacle rectangle or broadly ovate, deeply divided into two lobes, lobe further weakly divided into two lobes, 2–10 × 3 mm, glabrous, subtended by marginal bracts, the bracts 25 or more, unequal, outer bracts major, triangular, 0.6–1.0 × 0.4–0.8 mm, glabrous, inner bracts minor, linear or lanceolate, sparsely ciliate; pistillate flowers pedicellate; bracteoles 2 per flower, subequal, 0.5–1.5 mm, linear, narrowly obovate or cymbiform; achenes 0.6–0.9 × 0.3–0.5 mm, broadly ellipsoidal or ovoid, ca. 6-ribbed.</p></tp:treatment-sec><tp:treatment-sec sec-type="distribution" id="SECID0EQWBG"><title>Distribution.</title><p>This species is distributed in China (Chongqing, Hubei, Hunan, Guangxi, Guizhou, Sichuan, Taiwan, Yunnan) and Vietnam (Ha Giang).</p></tp:treatment-sec></tp:taxon-treatment>
